# Supplementary material for: PI3Kγ stimulates a high molecular weight form of myosin light chain kinase to promote myeloid cell adhesion and tumor inflammation
Source: Nat Commun. 2022 Apr 1;13:1768. doi: 10.1038/s41467-022-29471-6 (PMC8975949; doi:10.1038/s41467-022-29471-6)
Supplement: Supplementary file 4 — Source Data [file 41467_2022_29471_MOESM4_ESM.xlsx]

## Sheet: Figure 1
	Figure 1a										Figure 1b										Figure 1d									Figure 1e	Proportion clustered integrin a4b1					Figure 1f												Figure 1h
																															WT-BSA	WT-SDF	KD-BSA	KD- SDF														Percent cells with co-clustered MLCK210/ integrin a4b1
			SILVER-STAINED GEL				WESTERN BLOT																								0.0987189	0.264514	3.2082e-06	0.0576194														Each measurements indicates percent cells with overlap (10 cells per field)
																															0.088685	0.0522384	5.7078e-06	0.08														BSA	SDF WT
																															0.0791855	0.318178	0.0239556	0.0770457														10	50
																															0.150084	0.210526	0.0606061	0.0364915														10	100
																															0.0314438	0.195122	2.7719e-06	0.0455373														0	66.6667
																															0.0160256	0.260274	5.8537e-06	0.0762212														10	83.3333
																															0.0140845	0.236006	0.018855	0.00419483														10	83.3333
																															0.0168776	0.351903	0.0160211	0.110128														0	77.7778
																															0.0125	0.183422	0.313523	0.123935														0	64.5161
																															0.0158228	0.193709	0	0														0	61.1111
																															0.00414938	0.18185	0	0.0128399															55.1724
																															0.00598802	0.313992	0	0															70
																															0.00739372	0.350394	1.0401e-05	0.0482954															75
																															0.0309598	0.138144	7.8795e-06	0.0336072															80
																															0.00607287	0.0790297	0	0.0368342															100
																															0.004329	0.449761	0.0548658	0.0285081															88.8889
																															0.00248756	0.215008	0.0134933	0.00933847
																															0.0184049	0.179067	0.219043	0.00780483
																															0.0144928	0.110088	0.00700935	0
																															0.449102	0.12798	0.0522321	0
																															0.0457747	0.16074	0.00813787	0.00813674
																															0.0231023	0.219274	0.0579022	0.0436492
																															0.025	0.0114286	0.0116496	0.0911765
																															0.0106007	0.226475	0.0746852	0.00840336
																															0.00421941	0.0284373	0.0605401	0.0183993
																															0.00291545	0.261276	0.158437	0.285651
																															0.004329	0.177152	0.0126697	0.07174
																															0.00417014	0.182979	0.0109718
																															0.0601346	0.16018	0.00182949
																															0.0797005	0.143713	0.0829071
																															0.0159475	0.0833333	0.0076555
																															0.0588592	0.0487484	0.0238645
																															0.135742	0.250754	0.0805748
																															0.0391591	0.181671	0.0885255
																															0.0752	0.121981	0.163087
																															0.205651	0.439546
																															0.0108885	0.185976
																															0.00370645	0.171506
																															0.0170633	0.104065
																															0.577511	0.074806
																															0.0135074	0.293021
																															0.0463007	0.384152
																															0.0296026	0.08629
																															0.0392294	0.100606
																															0.00226415	0.0545817
																															0.203984	0.0281445
																															0.00948407	0.158735
																															0.00760194	0.0804411
																															0.224702	0.165546
																															0.0917786	0.0767721
																															0.00132136	0.0998542
																															0.0316143	0.110652
																															0.0987189	0.118184
																															0.088685	0.178025
																															0.0791855	0.300072
																															0.150084	0.24308
																															0.0314438	0.215977
																															0.0160256	0.388793
																															0.0140845	0.195217
																															0.0168776	0.235254
																															0.0125	0.336193
																															0.0158228	0.0966157
																															0.00414938	0.187839
																															0.00598802	0.0886427
																															0.00739372	0.0886604
																															0.0309598	0.310596
																															0.00607287	0.147468
																															0.004329	0.117175
																															0.00248756	0.170175
																															0.0184049	0.15332
																															0.0144928	0.316239
																															0.449102	0.142857
																															0.0457747	0.17402
																															0.0231023
																															0.025
																															0.025
																															0.0106007
																															0.00421941
																															0.00291545
																															0.004329
																															0.00417014
																															0.0601346
																															0.0797005
																															0.0159475
																															0.0588592
																															0.135742
																															0.0391591
																															0.0752
																															0.205651
																															0.0108885
																															0.00370645
																															0.0170633
																															0.577511
																															0.0135074
																															0.0463007
																															0.0296026
																															0.0392294
																															0.00226415
																															0.203984
																															0.00948407
																															0.00760194
																															0.224702
																															0.0917786
																															0.00132136
																															0.0316143
																															0.00395452
																															0
																															0.0405458
																															0.148724
																															0
																															0
																															0.0387481
																															0.165309
																															0.0266713
																															0
																															0.0448042
																															0
																															0.0676605
																															0.0294212
																															0
																															0
																															0.201076
																															0
																															0
[truncated: 2 more columns]

## Sheet: Figure 2
			Figure 2a			Basal	SDF	IL-1b	TCM		Figure 2b
													Basal			IL1b			IL6			SDF1			TNFa			Vegf			TCM					Figure 2c				WT							p110g-/-
					WT VCAM	6597.3	18460	18877	20657			WT HUVEC	6592	6343	7168	30787	31498	33399	29484	39578	28386	31980	32030	33168	32678	35523	33304	32590	30474	32900	28982	38851	41908
						6920.5	16847	18557	23686			MLCK-/-210 Huvec	7012	6050	7091	12066	7162	7887	7378	7849	8867	9184	10153	7093	7967	6084	7413	8123	8777	8197	7138	8094	6341							CD11b+Gr1lo		average	sem				CD11b+Gr1lo		average
						7271	13746	19361	20232			WT VCAM	4087	4593	5880	31731	31916	36763	34060	33595	31024	35931	36967	30607	36777	32970	33901	33195	33362	27897	33961	32126	33950					basal	148	3	31	60.6667	44.4085		basal	309	272	1159	580
												MLCK210-/- VCAM	4752	6694	4367	5165	4653	6295	8496	5303	4797	7174	6476	4250	9385	7333	5339	8986	3068	3399	7485	5766	3234					Il1b	24672	21689	19065	21808.7	1619.71		Il1b	5143	5227	5913	5427.67
					a4Y991A VCAM	6059	6028.8	6687.8	8198.8																													Il6	20398	18328	26706	21810.7	2519.55		Il6	5944	4405	6032	5460.33
						6105.5	6412	6592	9318.5																													Sdf-1	26451	19775	26675	24300.3	2263.59		Sdf-1	5486	4906	5752	5381.33
						6092.8	5785.5	6726	8497.8																													Vegf	26034	23225	18896	22718.3	2076.08		Vegf	5390	5918	5196	5501.33
					WT HUVEC	7396.3	16560	16558	28984
						9122.5	17887	22210	30624
						6911.8	17216	20171	28550																															CD11b+Gr1high		average	sem				CD11b+Gr1high		average
																																						basal	48	-18	34	21.3333	20.0776		basal	389	380	500	423
					a4Y991A HUVEC	5781.3	6787.3	6455	10072																													Il1b	24217	27897	26865	26326.3	1095.94		Il1b	7226	5339	3387	5317.33
						6728.3	6738.3	6529	8498.3																													Il6	26163	20889	19485	22179	2032.81		Il6	4591	4314	2975	3960
						6173.8	6125.3	6780.5	9223																													Sdf-1	20420	20881	22536	21279	642.435		Sdf-1	6477	2182	5443	4700.67
																																						Vegf	19432	19144	26705	21760.3	2473.73		Vegf	6765	4045	3705	4838.33
						WT VCAM Basal	WT VCAM SDF-1	WT VCAM IL-1b	WT VCAM TCM
					Mean	6930	16351	18932	21525
					Std. Deviation	336.9	2396	404.8	1884
					Std. Error of Mean	194.5	1383	233.7	1087
						YA VCAM Basal	YA VCAM SDF-1	YA VCAM IL-1b	YA VCAM TCM
					Mean	6086	6075	6669	8672
					Std. Deviation	24.03	315.8	69.03	579.8
					Std. Error of Mean	13.88	182.4	39.86	334.7
						WT HUVEC Basal	WT HUVEC SDF-1	WT HUVEC IL-1	WT HUVEC TCM
					Mean	7810	17221	19646	29386
					Std. Deviation	1162	663.5	2862	1094
					Std. Error of Mean	670.9	383.1	1653	631.6
						YA HUVEC Basal	YA HUVECSDF-1	YA HUvec IL-1	YA Huvec TCM
					Mean	6228	6550	6588	9264
					Std. Deviation	475.8	368.9	170.6	787.7
					Std. Error of Mean	274.7	213	98.51	454.8
[truncated: 49 more columns]

## Sheet: Figure 3
Figure 3a										Figure 3c											Figure 3e					Figure 3g									Figure 3h
		Vehicle	Basal	SDF-1	IL1b	VEGF	Mn2+
		control	7	126	110	97	128						HUTS					P4C10				DMSO EBM	DMSO SDF	DMSO Mn				WT			KO					None Basal	None SDF	None Mn 2+	All Stars siRNA EBM	All stars siRNA SDF	All Stars siRNA Mn	mlck siRNA EBM	mlck siRNA SDF	mlck siRNA Mn
			6.9	118	106	96	125				Vehicle	basal	SDF-1	Mn2+		vehicle	basal	SDF-1	Mn2+			14.4	83.2	86.4			2nd AB only	8.23	7.54	6.44	7.4	5.5	6.89			7.6	52.6	66.8	6.33	47.12	80.04	5.53	16.26	45.38
			6.6	123	98	111	131					16.75	151	155			162	214	215			11.3	95.1	76.2			EBM	11.24	9.4	13.4	14.7	14.3	16.8			8.9	50.1	74.5	8.43	54.52	79.4	8.85	15.86	49.11
												16.77	152	156			158	210	217			10.4	88	84.6			IL-1b	78.8	68.7	65.3	11.2	14.5	17.4			12.3	42.9	85.3	7.75	39.64	75.85	7.85	18.94	56.3
												17.86	147	154			215	215	194								IL-6	75.6	81.2	62.5	13.6	12.6	10.2
											MW01022AZ	basal	SDF-1	Mn2+		MW01022AZ	basal	SDF-1	Mn2+			MW01-022AZ EBM	MW01-022AZ SDF	MW01-022AZ Mn			SDF-1	79.1	79.4	66.5	14.7	15.2	11.6
		MW01-022AZ	Basal	SDF-1	IL1b	VEGF	Mn2+					17.04	32.56	115			212	215	210			13.2	12.5	102.1			VEGF-A	68.5	76.4	71.2	16.6	14.7	12.4
			9	12.4	22.3	17	118					17.8	33.7	103			206	213	195			11.9	28.1	91			TNF-A	69.2	72.3	69.3	10.5	17.6	13.7
			15	27	31	20.6	130					16.9	42.32	133			215	214	211			11.8	19.2	62.3			Mn2+	82.3	69.4	61.2	65.4	71.4	60.1
			10	14	19	22	104

## Sheet: Figure 4
	Figure 4a-4b													Figure 4c								Figure 4d										Figure 4e
															WT			MLCK210-/-														WT no SDF	WT + SDF	MLCK210-/- no SDF	MLCK210-/- + SDF	MLCK210-/- + Flag WT +SDF	MLCK210-/- + Flag KD +SDF	MLCK210-/- + pcDNA+SDF
														untransfected	4437	3146	4388	1966	3981	4010												0.107734	0.582441	0.206663	0.288901	0.88824	0.266137	0.128072
														RasV12	17530	18696	22395	3639	4598	1765												0.0883841	0.663536	0.384264	0.295168	1.65578	0.281716	0.104397
														p110gCAAX	19248	18241	20345	2796	2818	4515												0.1936	0.877299	0.417569	0.473418	1.41288	0.425702	0.19705
														RapV12	20461	17565	18599	18280	20240	15198

## Sheet: Figure 5
	Figure 5a									Figure 5b					Figure 5c		Myh9 mRNA Expression			Figure 5d		CD11b+ cell VCAM binding										Figure 5f	mCD11b+ Cell Adhesion to VCAM (MFI)
											2^dCt						siRNA					unstained	scramble siRNA EBM	scramble siRNA SDF	scramble siRNA Mn	myh9 siRNA EBM	myh9 siRNA SDF	myh9 siRNA Mn	myh10 siRNA EBM				scrambled			myh9			myh10
											Myh9	Myh10	Myh14				Myh10	Myh9
											0.003754	1.07e-05	1.1341e-05				0.001469	5.42e-05				3.6	10.6	89.2	66.9	7	17	77.7	11.7			Basal	10775	11754	10904	11088	11603	11581	11479	11405	11116
											0.005128	6.08e-06	1.2908e-06				0.00118	0.000114				3.7	11.9	73.2	57.7	11	22	84.15	6.7			Il-1b	32683	44683	32615	11358	11444	12127	29635	28528	42977
											0.004327	6.68e-06	4.3539e-06				0.003476	0.000201				3.9	12.6	63.4	89.6	13	20.6	68.9	11.7			SDF-1	28101	35182	29450	10791	11058	11066	33870	37398	34457

## Sheet: Figure 6
	Figure 6b							Figure 6c						Figure 6d				Figure 6e					Figure 6g																			Figure 6h			Figure 6i				Figure 6k
				CD11b+ cells/10e5 tumor cells					CFDA+ CD11b+ cells/10e5 spleen cells
			2 h WT	2h MLCK KO	24h WT	24h MLCK KO			2 h WT	2h MLCK KO	24h WT	24h MLCK KO		CD11b+ cells/10e5 tumor cells					CFDA+ CD11b+ cells/10e5 spleen cells					Days	WT								MLCK210-/-									Endpioint Tumor volume				LLC tumor weight
			42	3	86	15			550	540	350	390		WT	siRNA scram	siMLCK			None	All Stars	Mlck siRNA			0	0	0	0	0	0	0	0	0	0	0	0	0	0	0	0			WT	MLCK210-/-			WT	MLCK210-/-
			56	6	112	8			610	590	330	410		36	26	5			340	470	480			7	27.5625	60.75	58.4	48	46.08	21.4375	56	37.3625	40	13.5	39.8125	1.6875	2.25	18	1.6875			972	27			0.829	0
			48	7	96	24			580	630	410	380		20	31	4			460	540	500			12	105.875	371.2	189	257.25	196.625	256	259.47	200.688	13.5	13.5	30.625	0	0	0	0			576	27			1.6935	0
														22	20	5			440	580	530			15	304	760	483.336	522.261	412.998	525	512	415.438	1.6875	13.5	15.75	0	0	0	0			1134	12			1.527	0
																								19	786.5	775	1375	1224	843.837	1176.32	935	895.4	1.47	9.375	10.816	0	0	0	0			960	810			1.905	0
																								21	1015.62	854.438	1530.97	1316.22	1546.88	1811.25	1547.94	1497.38	0	0	65.8125	0	0	0	0			1400	36			1.81	0
																																										1694	27			2.2328	0
																																										972	27			1.492	0
																																										343	250

[truncated: 20 more columns]

## Sheet: Figure 7
Figure 7b												Figure 7c																Figure 7d				Figure 7g								Figure 7i
												Tumor volume WT + WT BM (mm3)								Tumor volume WT + MLCK210-/- BM (mm3)								Tumor weight (mg)				Percent of live cells								F4/80 macrophages/field				CD31+vessels/field			CD8 cells/field
																												WT + WT BM	WT + MLCK BM			WT BM Gr1-	MLCK-/- BMGr1-	WT BM Gr1 lo	MLCK/- BM Gr1lo	WT BM Gr1hi	MLCK-/- BM Gr1hi
																												328	82			13.5	17.4	9.07	6.6	4.78	7.1			WT	KO			WT BM	KO BM		WT BM	KO BM
												d1	d5	d8	d10	d12	d15			d1	d5	d8	d10	d12	d15			367	98			13.8	13.4	9.37	4.5	4.81	4.5			200	50			71.2	41.8		6	9.8
												0	0.5	13.5	40	144	320			0	0.5	13.5	32	62.5	256			265	85			17.5	13.8	7.26	5.54	6.94	5.5			300	76			79	41.6		2.5	8.25
												0	0.5	18	18	144	600			0	0	0	0	4	27			498	60											186	106			98	18.8		4	11.8
												0	1	13.5	62.5	162	650			0	0.5	6	13.5	13.5	13.5			344	101											200	50			82.2			2.5	5.5
												0	1	13.5	22.5	162	726			0	0.5	4	13.5	13.5	18			368	25.7											184	120			92.25			6.4
												0	4	15.75	32	256	864			0	0	0	13.5	13.5	32			439	76.8
												0	4	18	22.5	32	40			0	0.5	13.5	13.5	13.5	87.5			553	45
												0	4	13.5	62.5	220.5	486			0	0.5	6	4	13.5	18			436	88
												0	1	13.5	62.5	364.5	864			0	0	0	13.5	13.5	13.5			398	103
												0	4	18	32	256	416			0	0	0	13.5	18	75
												0	6	0	100	270	640			0	0	0	0	0	13.5
[truncated: 2 more columns]

## Sheet: Figure 8
				TUMOR VOLUME (mm3)
Figure 8b		WT Control Liposomes							WT Clodronate									MLCK -/- Control Liposomes								MLCK -/- Clodronate									Figure 8c						Figure 8d						Figure 8f
	Day 0	0	0	0	0	0	0		0	0	0	0	0	0	0	0		0	0	0	0	0	0	0		0	0	0	0	0	0	0	0			Tumor Volume (mm3)					Liver Macrophages (percent of live)						Tumor Macrophages (percent of live)
	Day 7	17.2	14.9	13.7	27.2	22.9	22.7		25.9	21.8	13.5	16.3	24.5	15.7	25.1	22.5		19.1	28.7	9.1	16.4	20.2	22.1	24.6		19.6	25.1	16.1	14.9	22.7	22.7	19.1	22.7			WT Control	WT + Clodronate	MLCK210-/- Control	MLCK210-/- + Clodronate		WT control	WT clodronate	MLCK KO control	MLCK KO clodronate			WT	WT + drug	KO
	Day 9	48.6	14.9	17.1	20.7	28.1	25.3		29.4	23.1	24.5	25.7	32.5	20.5	34.5	25.1		40.6	37.8	24.5	29.6	17.8	37.6	28.2		25.1	25.1	25	26	28.9	31.2	19.1	22.7			352.8	213.4	204.8	142.2
	Day 10	48.6	28.7	35.4	48.5	48	30.3		39.7	32.8	42.6	29.4	67.6	31.2	50.6	40.6		62.4	62.4	42.9	30.8	20.8	52.7	64.5		44	26	29.9	30.4	32	51.3	38	42			209.2	160.6	299.6	147		12.6	2.47	5.89	1.97			4.33	6.85	5.21
	Day 11	55.2	39.2	44.8	58.8	82.8	43.5		48.8	43.3	37.3	47.4	60	40.7	69.6	45.9		63.6	72.8	47.1	61.1	25	66	95.6		55.2	28.3	34.3	32.8	43.5	61.1	47.4	51.3			215.8	145.4	221.2	97.2		6.09	2.24	9.36	1.7			5.5	4.41	5.73
	Day 13	314.9	71.3	88.5	190.4	144.5	86		97.5	110.8	150	47.1	126.9	58.8	156.3	83.8		118.8	201.1	116.1	75.9	35.9	173.8	127.1		93.3	52	64.9	70.2	87.8	111.6	75.8	63.8			578.8	168.8	141.1	124.9		12.3	2.13	5.59	1.39			4.81	3.12	4.48
	Day 14	331.6	100.6	127.8	279.8	204.8	151.6		119.4		108.2	47.1	133.2	102.3	138.9	196.5		131	196	144.2	98.8	65.6	177.3	148		133.2	82.5	73	78.4	104.4	131	94.1	112.9			388.1	106	102.5	150.4		8.99	2.5	9.36	3.1			5.05	4.1	3.28
	Day 15	342.2	193.6	180.8	416	293.1	221.8		211.3		118.6	78.3	171.1	102.3	171.1	313.3		186.2	290.2	198.5	116.6	81	213.2	167.9		133.2	126	97.2	95.8	135.2	154.6	109.8	138.6			249.6	228.1	233.9	197
	Day 16	352.8	209.2	221.2	566.5	388.1	252.8		213.4		160.6	145.4	168.8	106	228.1	305.3		204.8	299.6	203.4	141.1	102.5	233.9	199.8		142.2	147	97.2	124.9	150.4	197	105.9	129.5				305.3	199.8	105.9
	Day 17	352.8	209.2	215.8	578.8	388.1	249.6		213.4		160.6	145.4	168.8	106	228.1	305.3		204.8	299.6	221.2	141.1	102.5	233.9	199.8		142.2	147	97.2	124.9	150.4	197	105.9	129.5						129.5
[truncated: 56 more columns]

## Sheet: Figure 9
	Figure 9c
											Figure 9d					Figure 9f										Figure 9g
	Mean tumor volume Vehicle															CD11b+ cells, percent of live										F4/80 + cells/field			CD31+ Vessels per field			CD8+ T cells/ field
		Vehicle									Tumor weight					Vehicle				MW01-022AZ						Vehicle	MW01-022AZ		Vehicle	MW01-022AZ		Vehicle	MW01-022AZ
	Day	7	10	13	16	19	21				Control	MW01-022AZ				Gr1-	Grhi	Gr1lo		Gr1-	Grhi	Gr1lo				115.4	48		129	37.8		18.2	11.8
		17.1925	57.8	302.5	407.812	2531.25					0.789	0.5227				13.6	2.91	8.46		12	1.96	5.64				97.6	37.25		116	46.2		5.4	21.2
		4	31.79	93.75	256	336	2025				1.1756	0.194				11	3.9	9.15		9.33	0.79	0.98				108.8	40.4		98.8	35.4		6	11
	Volume	7.875	175	343	1690	1943.5	2944				1.1842	0.321				15	3.14	12.1		6.86	1.57	5.76				100.4	49.2		171.3	36		6.4	8.4
	(mm3)	8.379	27.5625	36	137.312	194.508	1008				0.878	0.301														122.8	47.2		91.67	44.6		6.2	12.2
		4	36.75	81.25	151.38	224.45	1267.5				0.8695	0.345														79.5	49.6		128.6	41.4		4.4	8.8
		15.68	29.25	81	135	259.2	1800				1.63	0.317																	94	24		6.75	11.33
		2.916	27.436	74.4385	179.562	253.125	1470				0.799	0.24																				16.2	18
		8.47	35.594	75.9375	208.25	295.312	1800				1.2308	0.49																				8.2	12
		6.4	33.6875	87.5	257.25	323.438	1470				1.479	0.38
		10.164	30.8025	87.5	309.375	486	1800
		8.50765	48.5672	126.288	373.194	684.678	1558.45
	Mean tumor Volume MW01-022AZ
		MW01-022AZ
	Day	7	10	13	16	19	21
		18	48	70.875	295.312	253.5	384
		4	10.9375	10.9375	55.6875	121	144
	Volume	4	6	15.625	29.25	29.25	196
	(mm3)	15	17.1875	68	68	353.01	445.5
		3.375	23.52	36.75	106.25	199.584	405
		15.309	15.6735	22.5	90	113.438	196
		10.976	13.5	90.75	21.4375	83.1875	137.312
		17.64	25.6	30.625	83.1875	108	171.5
		4.5	21.504	21.504	157.216	210.938	256
		10	22.5	16.4025	125.023	194.508	364.5

## Sheet: Supplementary Figure 1
	Supplementary Figure 1a

[truncated: 3 more sheets: Supplementary Figure 3, Supplementary Figure 4, Supplementary Figure 5]
